# Supplementary material for: A Comprehensive Review on Chemical Synthesis and Chemotherapeutic Potential of 3-Heteroaryl Fluoroquinolone Hybrids
Source: Antibiotics (Basel). 2023 Mar 21;12(3):625. doi: 10.3390/antibiotics12030625 (PMC10045242; doi:10.3390/antibiotics12030625)
Supplement: Supplementary file 1 [file antibiotics-12-00625-s001.zip]

Archive with 1 entries (1 files):
- antibiotics-2280726-supplementary.pdf
